# Supplementary material for: ﻿Two new species of the genus Brunettia Annandale, 1910 (Diptera, Psychodidae, Psychodinae) from China
Source: Zookeys. 2025 Nov 11;1259:277–86. doi: 10.3897/zookeys.1259.153178 (PMC12627996; doi:10.3897/zookeys.1259.153178)
Supplement: XML Treatment for Brunettia sinensis [file zookeys.1259.153178-treatment1.xml]

<!DOCTYPE tp:taxon-treatment
  PUBLIC "-//TaxonX//DTD Taxonomic Treatment Publishing DTD v0 20100105//EN" "tax-treatment-NSO.dtd">
<tp:taxon-treatment xmlns:tp="http://www.plazi.org/taxpub"><tp:treatment-meta><kwd-group><label>Taxon classification</label><kwd>
                <named-content content-type="kingdom">Animalia</named-content>
              </kwd><kwd>
                <named-content content-type="order">Diptera</named-content>
              </kwd><kwd>
                <named-content content-type="family">Psychodidae</named-content>
              </kwd></kwd-group><mixed-citation publication-type="journal"><person-group><name><surname>Yang</surname><given-names>Shuai-Lai</given-names></name><name><surname>Yin</surname><given-names>Xin-Ming</given-names></name><name><surname>Xi</surname><given-names>Yu-Qiang</given-names></name></person-group><article-title>﻿Two new species of the genus <italic><tp:taxon-name><tp:taxon-name-part taxon-name-part-type="genus" reg="Brunettia">Brunettia</tp:taxon-name-part></tp:taxon-name></italic> Annandale, 1910 (<tp:taxon-name><tp:taxon-name-part taxon-name-part-type="order">Diptera</tp:taxon-name-part></tp:taxon-name>, <tp:taxon-name><tp:taxon-name-part taxon-name-part-type="family">Psychodidae</tp:taxon-name-part></tp:taxon-name>, <tp:taxon-name><tp:taxon-name-part taxon-name-part-type="subfamily">Psychodinae</tp:taxon-name-part></tp:taxon-name>) from China</article-title><source>Zookeys</source><day>11</day><month>11</month><year>2025</year><volume>1259</volume><fpage>277</fpage><lpage>286</lpage><pub-id pub-id-type="doi">10.3897/zookeys.1259.153178</pub-id></mixed-citation></tp:treatment-meta><tp:nomenclature><label>﻿</label><tp:taxon-name><object-id xmlns:xlink="http://www.w3.org/1999/xlink" content-type="arpha" xlink:type="simple">C4A5457C-ADE7-591F-AF11-F8343568F863</object-id>
              <tp:taxon-name-part taxon-name-part-type="genus" reg="Brunettia">Brunettia</tp:taxon-name-part>
              <tp:taxon-name-part taxon-name-part-type="species" reg="sinensis">sinensis</tp:taxon-name-part>
              <object-id xmlns:xlink="http://www.w3.org/1999/xlink" content-type="zoobank" xlink:type="simple">https://zoobank.org/7C95B6AE-8238-4248-ACB6-E877A5FE12F2</object-id>
            </tp:taxon-name><tp:taxon-status xmlns:xlink="http://www.w3.org/1999/xlink" xlink:type="simple">sp. nov.</tp:taxon-status><xref ref-type="fig" rid="F1">Figs 1A–F</xref><xref ref-type="fig" rid="F2">, 2A, B</xref></tp:nomenclature><tp:treatment-sec sec-type="type material" id="SECID0EXGAE"><title>Type material.</title><p><bold><italic>Holotype</italic></bold> • 1 ♂, <bold>China</bold>, Jilin, Changchun, Jingyuetan, <named-content xmlns:xlink="http://www.w3.org/1999/xlink" content-type="dwc:verbatimCoordinates" xlink:type="simple"><named-content content-type="geo-json" specific-use="{&#34;type&#34;:&#34;Point&#34;,&#34;coordinates&#34;:[125.463333,143.781389]}" id="NCID0EHHAE" xlink:type="simple">143°46'53"N, 125°27'48"E</named-content></named-content>, 246 m, 2022.VIII.16, leg. Yuqiang Xi; <bold><italic>Paratypes</italic></bold>: • 1 ♂, China, Fujian, Fuding, Taimu Mt., Jinfeng Temple, <named-content xmlns:xlink="http://www.w3.org/1999/xlink" content-type="dwc:verbatimCoordinates" xlink:type="simple"><named-content content-type="geo-json" specific-use="{&#34;type&#34;:&#34;Point&#34;,&#34;coordinates&#34;:[120.170833,27.113333]}" id="NCID0ESHAE" xlink:type="simple">27°06'48"N, 120°10'15"E</named-content></named-content>, 591 m, 2024. IV. 26–2024. V. 10, leg. Malaise Trap. • 6 ♂♂, China, Fujian, Fuding, Huangren Village, Huangren Mt., <named-content xmlns:xlink="http://www.w3.org/1999/xlink" content-type="dwc:verbatimCoordinates" xlink:type="simple"><named-content content-type="geo-json" specific-use="{&#34;type&#34;:&#34;Point&#34;,&#34;coordinates&#34;:[120.316111,27.396944]}" id="NCID0E1HAE" xlink:type="simple">27°23'49"N, 120°18'58"E</named-content></named-content>, 260 m, 2024. IV. 26–2024. V. 10. leg. Malaise Trap; • 1 ♂, China, Fujian, Fuzhou, Fuzhou National Forest Park, <named-content xmlns:xlink="http://www.w3.org/1999/xlink" content-type="dwc:verbatimCoordinates" xlink:type="simple"><named-content content-type="geo-json" specific-use="{&#34;type&#34;:&#34;Point&#34;,&#34;coordinates&#34;:[119.285556,26.161389]}" id="NCID0ECIAE" xlink:type="simple">26°09'41"N, 119°17'08"E</named-content></named-content>, 230 m, 2024. VI. 23, leg. Rong Huang; • 2 ♂♂, China, Fujian, Fuzhou, Fuzhou National Forest Park. 2024. VI. 30, <named-content xmlns:xlink="http://www.w3.org/1999/xlink" content-type="dwc:verbatimCoordinates" xlink:type="simple"><named-content content-type="geo-json" specific-use="{&#34;type&#34;:&#34;Point&#34;,&#34;coordinates&#34;:[119.285556,26.164167]}" id="NCID0EKIAE" xlink:type="simple">26°09'51"N, 119°17'08"E</named-content></named-content>, 253 m, leg. Shuailai Yang; • 1 ♂, Shaanxi Province, Xianyang, Shimen Mt., National Forest Park, 2019. VII. 24, <named-content xmlns:xlink="http://www.w3.org/1999/xlink" content-type="dwc:verbatimCoordinates" xlink:type="simple"><named-content content-type="geo-json" specific-use="{&#34;type&#34;:&#34;Point&#34;,&#34;coordinates&#34;:[108.548611,35.074167]}" id="NCID0ESIAE" xlink:type="simple">35°04'27"N, 108°32'55"E</named-content></named-content>, 1670 m, Qicheng Yang.</p></tp:treatment-sec><tp:treatment-sec sec-type="diagnosis" id="SECID0EXIAE"><title>Diagnosis.</title><p>Eye bridge of three facet rows, contiguous. Dorsal and ventral surfaces of the wings are densely covered with dark brown microtrichia, only at apex of the veins on the dorsal surface covered with white microtrichia; vein R<sub>5</sub> ending at wing apex. Ejaculatory apodeme 2.2× length of aedeagus. Parameres long and slender, pointed at the distal, 1.57× length of aedeagus. Gonostyle slender, with 2 setae distally. Surstylus with 27 tenacula distally, tenacula have three forms: short and straight, long and straight, long and curved.</p></tp:treatment-sec><tp:treatment-sec sec-type="description" id="SECID0E6IAE"><title>Description.</title><p>(<italic>N</italic> = 1) <bold>Male.</bold> Body length 2.3 mm. Wing length 2.3 mm, width 1.2 mm. Head width 0.44 mm, length 0.4 mm; vertex 0.12 mm. Antennal 15 segments, scape length 0.12 mm, pedicel length 0.058 mm, width 0.066 mm; 1–13 flagellomeres: 0.12: 0.058: 0.095: 0.086: 0.086. 0.088: 0.88: 0.087:0.87: 0.09: 0.09: 0.09: 0.08: 0.069: 0.057. Palpomeres 1: 0.032, 2: 0.18, 3: 0.2, 4: 0.22.</p><p><bold><italic>Head</italic></bold> (Fig. <xref ref-type="fig" rid="F1">1A</xref>) about the same length as width; vertex about 1/4 times length of head; with 4–6 ocular setae. Eye bridge of three facet rows, contiguous; interocular suture inverted Y-shaped; frontal scar patch concentrated at the middle half of the frontal and inner margin of the antennal socket, not extended to interocular suture. Antennae (Fig. <xref ref-type="fig" rid="F1">1B</xref>) 15 segments, scape cylindrical, distally widened; pedicel rounded, distally rather pointed; flagellomeres fusiform, swollen at middle and narrowed distally; two transparent ascoids, long, slightly curved, same width in all the length. Clypeus margin slightly U-shaped, clypeus scar patch more than half of clypeus, labellum bulbous. Palpal proportions 1:5.63: 6.25: 6.88</p><fig id="F1" position="float" orientation="portrait"><object-id xmlns:xlink="http://www.w3.org/1999/xlink" content-type="doi" xlink:type="simple">10.3897/zookeys.1259.153178.figure1</object-id><object-id xmlns:xlink="http://www.w3.org/1999/xlink" content-type="arpha" xlink:type="simple">D8175148-D6BF-52AC-9570-A29DD8AB5A73</object-id><label>Figure 1.</label><caption><p><italic><tp:taxon-name><tp:taxon-name-part taxon-name-part-type="genus" reg="Brunettia">Brunettia</tp:taxon-name-part> <tp:taxon-name-part taxon-name-part-type="species" reg="sinensis">sinensis</tp:taxon-name-part></tp:taxon-name></italic> sp. nov. A. Head; B. Antennae; C. Wing; D. Epandrium, dorsal view; E. Aedeagal complex; F. Surstylus, lateral view. Scale bars: 1 mm (C); 0.1 mm (A, B, D–F).</p></caption><graphic xmlns:xlink="http://www.w3.org/1999/xlink" xlink:href="zookeys-1259-277_article-153178__-g001.jpg" position="float" orientation="portrait" xlink:type="simple" id="oo_1462789.jpg"><uri content-type="original_file" xlink:type="simple">https://binary.pensoft.net/fig/1462789</uri></graphic></fig><p><bold><italic>Thorax</italic>.
              </bold> Epimeron, anepisternum and katepisternum smooth, anepimeron half smooth and half setae. Wing (Fig. <xref ref-type="fig" rid="F1">1C</xref>) densely clothed with fine black setae, microtrichia forming white spots at the apex of the veins in dorsal view (Fig. <xref ref-type="fig" rid="F2">2A</xref>), but R<sub>5</sub> at apex with white spot rather indistinct; at the middle with white, sparse microtrichia forming indistinct pale spots. Wing wide, veins brownish, covered with dark brown scales; humeral region expanded and dark brown at the margin; vein R<sub>1</sub> rather wide, radial fork and medial forks complete, R<sub>5</sub> ending at wing apex.</p><fig id="F2" position="float" orientation="portrait"><object-id xmlns:xlink="http://www.w3.org/1999/xlink" content-type="doi" xlink:type="simple">10.3897/zookeys.1259.153178.figure2</object-id><object-id xmlns:xlink="http://www.w3.org/1999/xlink" content-type="arpha" xlink:type="simple">528B9929-AAA7-5B6D-BFC2-E55196FF8F41</object-id><label>Figure 2.</label><caption><p><italic><tp:taxon-name><tp:taxon-name-part taxon-name-part-type="genus" reg="Brunettia">Brunettia</tp:taxon-name-part> <tp:taxon-name-part taxon-name-part-type="species" reg="sinensis">sinensis</tp:taxon-name-part></tp:taxon-name></italic> sp. nov. A. Wing; B. Adult, lateral view. Scale bars: 1 mm.</p></caption><graphic xmlns:xlink="http://www.w3.org/1999/xlink" xlink:href="zookeys-1259-277_article-153178__-g002.jpg" position="float" orientation="portrait" xlink:type="simple" id="oo_1462790.jpg"><uri content-type="original_file" xlink:type="simple">https://binary.pensoft.net/fig/1462790</uri></graphic></fig><p><bold><italic>Terminalia</italic></bold> (Fig. <xref ref-type="fig" rid="F1">1D–F</xref>). Ejaculatory apodeme length 0.16 mm, rod-shaped, long and thin, obvious broad at apex in lateral view; ejaculatory apodeme 2.2× length of aedeagus. Aedeagus length 0.07 mm. Parameres long and slender, pointed distally, length 0.1 mm, about 1.57× length of aedeagus; basal of parameres length 0.079 mm; hypandrium wide, and the middle extension length exceeds the aedeagus. Gonocoxite rather wide and round, about 1.2× length of gonostyle; gonostyle slender, with 2 nearly transparent setae distally. Epandrium rectangular with two irregular pseudospiracular openings; hypoproct small, extended at the middle, tongue-shaped in dorsal view. Surstylus slightly broad, length 0.087 mm, width 0.059 mm in lateral view; surstylus with 27 tenacula distally, tenacula have three forms: 7 short and straight, 15 short and curved, 5 long and curved, contains 7 straight and 20 bend, tenacula length 0.04–0.098 mm, slightly oblate and darker distally.</p><p><bold>Female.</bold> Unknown.</p></tp:treatment-sec><tp:treatment-sec sec-type="distribution" id="SECID0EMMAE"><title>Distribution.</title><p><bold>China</bold> (Fujian, Jilin, Shaanxi).</p></tp:treatment-sec><tp:treatment-sec sec-type="etymology" id="SECID0EUMAE"><title>Etymology.</title><p>The specific name refers to China, referring to the new species distributed in the south and north of China.</p></tp:treatment-sec><tp:treatment-sec sec-type="biology" id="SECID0EZMAE"><title>Biology.</title><p>Specimens of this new species were collected through sweep netting in densely vegetated broad-leaved forests with abundant leaf litter and humus on the ground (Fig. <xref ref-type="fig" rid="F3">3A–C</xref>).</p><fig id="F3" position="float" orientation="portrait"><object-id xmlns:xlink="http://www.w3.org/1999/xlink" content-type="doi" xlink:type="simple">10.3897/zookeys.1259.153178.figure3</object-id><object-id xmlns:xlink="http://www.w3.org/1999/xlink" content-type="arpha" xlink:type="simple">A61FE361-14E2-5C85-A708-DD14E7E6EEEA</object-id><label>Figure 3.</label><caption><p><italic><tp:taxon-name><tp:taxon-name-part taxon-name-part-type="genus" reg="Brunettia">Brunettia</tp:taxon-name-part> <tp:taxon-name-part taxon-name-part-type="species" reg="sinensis">sinensis</tp:taxon-name-part></tp:taxon-name></italic> sp. nov., specimen collection site in Fujian Province, Fuzhou, National Forest Park (photo by Miss Rong Huang). A. Habitat around the collection site; B. Shuailai Yang collecting specimens; C. Footpaths around the specimen collection site.</p></caption><graphic xmlns:xlink="http://www.w3.org/1999/xlink" xlink:href="zookeys-1259-277_article-153178__-g003.jpg" position="float" orientation="portrait" xlink:type="simple" id="oo_1462791.jpg"><uri content-type="original_file" xlink:type="simple">https://binary.pensoft.net/fig/1462791</uri></graphic></fig></tp:treatment-sec><tp:treatment-sec sec-type="remarks" id="SECID0E2NAE"><title>Remarks.</title><p>The new species resembles <italic><tp:taxon-name><tp:taxon-name-part taxon-name-part-type="genus" reg="Brunettia">B.</tp:taxon-name-part> <tp:taxon-name-part taxon-name-part-type="species" reg="spinistoma">spinistoma</tp:taxon-name-part></tp:taxon-name></italic> Tokunaga &amp; Komyo,1955 in the habitus, parameres long and slender, ejaculatory apodeme developed and long; but it can be separated from the latter by the following: eye bridge contiguous; ejaculatory apodeme and aedeagus 2.5× length of gonostyle; and the tenacula have three forms: short and straight, long and straight, long and curved. In <italic><tp:taxon-name><tp:taxon-name-part taxon-name-part-type="genus" reg="Brunettia">B.</tp:taxon-name-part> <tp:taxon-name-part taxon-name-part-type="species" reg="spinistoma">spinistoma</tp:taxon-name-part></tp:taxon-name></italic> Tokunaga &amp; Komyo, the eye bridge is minute; ejaculatory apodeme and aedeagus 2.0× length of gonostyle; and the tenacula have two forms, short and straight, long and curved (<xref ref-type="bibr" rid="B19">Tokunaga and Komyo 1955</xref>).</p></tp:treatment-sec><ref-list><ref id="B19"><mixed-citation xmlns:xlink="http://www.w3.org/1999/xlink" xlink:type="simple"><person-group><name name-style="western"><surname>Tokunaga</surname><given-names>M</given-names></name><name name-style="western"><surname>Komyo</surname><given-names>E</given-names></name></person-group> (<year>1955</year>) <article-title>Japanese <tp:taxon-name><tp:taxon-name-part taxon-name-part-type="family">Psychodidae</tp:taxon-name-part></tp:taxon-name>, 11. Nine new species of moth flies.</article-title><source>Philippine Journal of Science</source><volume>83</volume>: <fpage>401</fpage>–<lpage>417</lpage>.</mixed-citation></ref></ref-list></tp:taxon-treatment>
