# Supplementary material for: ﻿Two new species of the genus Brunettia Annandale, 1910 (Diptera, Psychodidae, Psychodinae) from China
Source: Zookeys. 2025 Nov 11;1259:277–86. doi: 10.3897/zookeys.1259.153178 (PMC12627996; doi:10.3897/zookeys.1259.153178)
Supplement: XML Treatment for Brunettia zunyiensis [file zookeys.1259.153178-treatment2.xml]

<!DOCTYPE tp:taxon-treatment
  PUBLIC "-//TaxonX//DTD Taxonomic Treatment Publishing DTD v0 20100105//EN" "tax-treatment-NSO.dtd">
<tp:taxon-treatment xmlns:tp="http://www.plazi.org/taxpub"><tp:treatment-meta><kwd-group><label>Taxon classification</label><kwd>
                <named-content content-type="kingdom">Animalia</named-content>
              </kwd><kwd>
                <named-content content-type="order">Diptera</named-content>
              </kwd><kwd>
                <named-content content-type="family">Psychodidae</named-content>
              </kwd></kwd-group><mixed-citation publication-type="journal"><person-group><name><surname>Yang</surname><given-names>Shuai-Lai</given-names></name><name><surname>Yin</surname><given-names>Xin-Ming</given-names></name><name><surname>Xi</surname><given-names>Yu-Qiang</given-names></name></person-group><article-title>﻿Two new species of the genus <italic><tp:taxon-name><tp:taxon-name-part taxon-name-part-type="genus" reg="Brunettia">Brunettia</tp:taxon-name-part></tp:taxon-name></italic> Annandale, 1910 (<tp:taxon-name><tp:taxon-name-part taxon-name-part-type="order">Diptera</tp:taxon-name-part></tp:taxon-name>, <tp:taxon-name><tp:taxon-name-part taxon-name-part-type="family">Psychodidae</tp:taxon-name-part></tp:taxon-name>, <tp:taxon-name><tp:taxon-name-part taxon-name-part-type="subfamily">Psychodinae</tp:taxon-name-part></tp:taxon-name>) from China</article-title><source>Zookeys</source><day>11</day><month>11</month><year>2025</year><volume>1259</volume><fpage>277</fpage><lpage>286</lpage><pub-id pub-id-type="doi">10.3897/zookeys.1259.153178</pub-id></mixed-citation></tp:treatment-meta><tp:nomenclature><label>﻿</label><tp:taxon-name><object-id xmlns:xlink="http://www.w3.org/1999/xlink" content-type="arpha" xlink:type="simple">E0BB6943-15EF-5FD6-A9E5-7445F5DCB6E0</object-id>
              <tp:taxon-name-part taxon-name-part-type="genus" reg="Brunettia">Brunettia</tp:taxon-name-part>
              <tp:taxon-name-part taxon-name-part-type="species" reg="zunyiensis">zunyiensis</tp:taxon-name-part>
              <object-id xmlns:xlink="http://www.w3.org/1999/xlink" content-type="zoobank" xlink:type="simple">https://zoobank.org/0DBFE56E-B17B-42E9-8AAA-36F53D52C68D</object-id>
            </tp:taxon-name><tp:taxon-status xmlns:xlink="http://www.w3.org/1999/xlink" xlink:type="simple">sp. nov.</tp:taxon-status><xref ref-type="fig" rid="F2">Figs 2A, B</xref><xref ref-type="fig" rid="F4">, 4A–F</xref></tp:nomenclature><tp:treatment-sec sec-type="type material" id="SECID0EMQAE"><title>Type material.</title><p><bold><italic>Holotype</italic></bold> • 1 ♂, <bold>China</bold>, Guizhou Province, Zunyi, Kuankuoshui National Nature Reserve, <named-content xmlns:xlink="http://www.w3.org/1999/xlink" content-type="dwc:verbatimCoordinates" xlink:type="simple"><named-content content-type="geo-json" specific-use="{&#34;type&#34;:&#34;Point&#34;,&#34;coordinates&#34;:[107.205278,28.241111]}" id="NCID0E3QAE" xlink:type="simple">28°14'28"N, 107°12'19"E</named-content></named-content>, 2016.VII.22, 1147 m, leg. Malaise Trap. <bold><italic>Paratypes</italic></bold>: • 1 ♂, same data as for holotype.</p></tp:treatment-sec><tp:treatment-sec sec-type="diagnosis" id="SECID0EERAE"><title>Diagnosis.</title><p>Eye bridge of three facet rows, separated by about 1 facet diameter. Wings humeral region obviously expanded and dark brown at the margin; R<sub>1</sub> widened, R<sub>5</sub> ending slightly below wing apex. Ejaculatory apodeme broad at the apex and rather curved, U-shaped. Parameres slender, pointed distally. Gonostyle slender, with 4 setae placed distally. Epandrium rectangular; pseudospiracular openings of epandrium oval-shaped; surstylus with 13–14 thick, short and straight tenacula distally, tenacula slightly oblate and darker distally.</p></tp:treatment-sec><tp:treatment-sec sec-type="description" id="SECID0EORAE"><title>Description.</title><p>(<italic>N</italic> = 1) <bold>Male.</bold> Body length 2.3 mm. Wing length 3.3 mm, width 1.8 mm. Head width 0.59 mm, length 0.5 mm, vertex 0.12 mm; antennal 15 segments, scape length 0.2 mm, pedicel: 0.083 mm, width 0.09 mm; 1–13 flagellomeres: 0.16, 0.13, 0.13, 0.14, 0.13, 0.12, 0.13, 0.14, 0.13, 0.12, 0.1, 0.085, 0.06. Palpomeres 1: 0.15, 2: 0.42, 3: 0.35, 4: 0.26.</p><p><bold><italic>Head</italic></bold> (Fig. <xref ref-type="fig" rid="F4">4A</xref>) head 1.2× wider than length; vertex about 1/5 times length of head; without obvious ocular setae. Eye bridge of three facet rows, separated about 1 facet diameters; interocular suture inverted Y-shaped; frontal scar patch concentrated at the middle, disappearing near the inner margin of the eye bridge and not extending to interocular suture. Antennae (Fig. <xref ref-type="fig" rid="F4">4B</xref>) 15 segments, scape cylindrical, 2× as long as the width, the distal slightly wider; pedicel about the same length as width, rounded, distal slightly pointed; flagellomeres fusiform, swollen at middle and narrowed distally; two ascoids transparent, long, slightly curved, same width in all the length. Clypeus margin slightly U-shaped, labellum bulbous. Palpal proportions 1: 2.52: 2.1: 1.56.</p><fig id="F4" position="float" orientation="portrait"><object-id xmlns:xlink="http://www.w3.org/1999/xlink" content-type="doi" xlink:type="simple">10.3897/zookeys.1259.153178.figure4</object-id><object-id xmlns:xlink="http://www.w3.org/1999/xlink" content-type="arpha" xlink:type="simple">27CBC301-7D96-5D35-B29C-8F5A14142C47</object-id><label>Figure 4.</label><caption><p><italic><tp:taxon-name><tp:taxon-name-part taxon-name-part-type="genus" reg="Brunettia">Brunettia</tp:taxon-name-part> <tp:taxon-name-part taxon-name-part-type="species" reg="zunyiensis">zunyiensis</tp:taxon-name-part></tp:taxon-name></italic> sp. nov. A. Head; B. Antennae; C. Wing; D. Epandrium, posterior view; E. Aedeagal complex; F. Surstylus, lateral view. Scale bars: 1 mm (C); 0.1 mm (A, B, D–F).</p></caption><graphic xmlns:xlink="http://www.w3.org/1999/xlink" xlink:href="zookeys-1259-277_article-153178__-g004.jpg" position="float" orientation="portrait" xlink:type="simple" id="oo_1462792.jpg"><uri content-type="original_file" xlink:type="simple">https://binary.pensoft.net/fig/1462792</uri></graphic></fig><p><bold><italic>Thorax</italic>.
              </bold> Epimeron with sparse setae, anepisternum and katepisternum smooth, anepimeron half smooth and half setae. Wing (Fig. <xref ref-type="fig" rid="F4">4C</xref>) brownish, broad with dark brown scales, humeral region expanded and vein C rather dark at the margin; vein R<sub>1</sub> widened, radial fork and medial forks complete; vein R<sub>5</sub> slightly below the top of the wing.</p><p><bold><italic>Terminalia</italic></bold> (Fig. <xref ref-type="fig" rid="F4">4D–F</xref>). Ejaculatory apodeme underdeveloped, very indistinct, broad at the apex and rather curved, U-shaped, and the middle is depressed. Aedeagus length 0.14 mm. Parameres length 0.094 mm, slender, slightly pointed distally. Gonocoxite wide and round, about 0.8× length of gonostyle; gonostyle rather long and slender, with 4 setae distally, setae near transparent. Epandrium rectangular; pseudospiracular openings of epandrium oval-shaped; hypoproct large, extended at the middle, slightly protruding near the epandrium, approximately tongue-shaped. Surstylus slightly slender, length 0.12 mm, width 0.083 mm from the lateral view. Surstylus with 13–14 tenacula distally, thick, short and straight, length about 0.042–0.067 mm, tenacula slightly oblate and darker distally.</p><p><bold>Female.</bold> Unknown.</p></tp:treatment-sec><tp:treatment-sec sec-type="distribution" id="SECID0E4TAE"><title>Distribution.</title><p><bold>China</bold> (Guizhou).</p></tp:treatment-sec><tp:treatment-sec sec-type="etymology" id="SECID0EFUAE"><title>Etymology.</title><p>The specific name“<italic><tp:taxon-name><tp:taxon-name-part taxon-name-part-type="genus" reg="Brunettia"/><tp:taxon-name-part taxon-name-part-type="species" reg="zunyiensis">zunyiensis</tp:taxon-name-part></tp:taxon-name></italic>”refers to the type locality, Zunyi, in Guizhou Province.</p></tp:treatment-sec><tp:treatment-sec sec-type="remarks" id="SECID0EVUAE"><title>Remarks.</title><p>The new species is similar to <italic><tp:taxon-name><tp:taxon-name-part taxon-name-part-type="genus" reg="Brunettia">B.</tp:taxon-name-part> <tp:taxon-name-part taxon-name-part-type="species" reg="napaea">napaea</tp:taxon-name-part></tp:taxon-name></italic> Duckhouse, 1991 in the habitus, ejaculatory apodeme broad; epandrium rectangular; and the pseudospiracular openings of the epandrium oval-shaped, but it can be separated from the latter by the following: eye bridge of three facet rows; wing broad, 1.8× as long as wide; and the surstylus with 13 or 14 thick, short and straight tenacula. In <italic><tp:taxon-name><tp:taxon-name-part taxon-name-part-type="genus" reg="Brunettia">B.</tp:taxon-name-part> <tp:taxon-name-part taxon-name-part-type="species" reg="napaea">napaea</tp:taxon-name-part></tp:taxon-name></italic> Duckhouse, the eye bridge has four facet rows; the wing is slender, 3.2× as long as broad; and the surstylus with 8 long tenacula (<xref ref-type="bibr" rid="B7">Duckhouse 1991</xref>).</p></tp:treatment-sec><tp:treatment-sec><!--Section generated to contain objects referenced in tp:taxon-treatment.--><fig id="F2" position="float" orientation="portrait"><object-id xmlns:xlink="http://www.w3.org/1999/xlink" content-type="doi" xlink:type="simple">10.3897/zookeys.1259.153178.figure2</object-id><object-id xmlns:xlink="http://www.w3.org/1999/xlink" content-type="arpha" xlink:type="simple">528B9929-AAA7-5B6D-BFC2-E55196FF8F41</object-id><label>Figure 2.</label><caption><p><italic><tp:taxon-name><tp:taxon-name-part taxon-name-part-type="genus" reg="Brunettia">Brunettia</tp:taxon-name-part> <tp:taxon-name-part taxon-name-part-type="species" reg="sinensis">sinensis</tp:taxon-name-part></tp:taxon-name></italic> sp. nov. A. Wing; B. Adult, lateral view. Scale bars: 1 mm.</p></caption><graphic xmlns:xlink="http://www.w3.org/1999/xlink" xlink:href="zookeys-1259-277_article-153178__-g002.jpg" position="float" orientation="portrait" xlink:type="simple" id="oo_1462790.jpg"><uri content-type="original_file" xlink:type="simple">https://binary.pensoft.net/fig/1462790</uri></graphic></fig></tp:treatment-sec><ref-list><ref id="B7"><mixed-citation xmlns:xlink="http://www.w3.org/1999/xlink" xlink:type="simple"><person-group><name name-style="western"><surname>Duckhouse</surname><given-names>DA</given-names></name></person-group> (<year>1991</year>) <article-title>A Revision of Australopapuan and New Caledonian <italic><tp:taxon-name><tp:taxon-name-part taxon-name-part-type="genus">Brunettia</tp:taxon-name-part></tp:taxon-name></italic> (<tp:taxon-name><tp:taxon-name-part taxon-name-part-type="order">Diptera</tp:taxon-name-part></tp:taxon-name>, <tp:taxon-name><tp:taxon-name-part taxon-name-part-type="family">Psychodidae</tp:taxon-name-part></tp:taxon-name>).</article-title><source>Invertebrate Systematics</source><volume>4</volume>(<issue>5</issue>): <fpage>973</fpage>–<lpage>1030</lpage>. <ext-link xlink:href="10.1071/IT9900973" ext-link-type="doi" xlink:type="simple">https://doi.org/10.1071/IT9900973</ext-link></mixed-citation></ref></ref-list></tp:taxon-treatment>
